# Supplementary material for: Akt-Activated Endothelium Increases Cancer Cell Proliferation and Resistance to Treatment in Ovarian Cancer Cell Organoids
Source: Int J Mol Sci. 2022 Nov 16;23(22):14173. doi: 10.3390/ijms232214173 (PMC9694384; doi:10.3390/ijms232214173)
Supplement: Supplementary file 1 [file ijms-23-14173-s001.zip]

Archive with 1 entries (1 files):
- ijms-1819542-SI.pdf
